# Supplementary material for: Gene regulatory network integration with multi-omics data enhances survival predictions in cancer
Source: Brief Bioinform. 2025 Jul 7;26(4):bbaf315. doi: 10.1093/bib/bbaf315 (PMC12229988; doi:10.1093/bib/bbaf315)
Supplement: Supplementary_material_bbaf315 [file supplementary_material_bbaf315.zip]

Archive with 1 entries (1 files):
- Supplementary_material_bbaf315.tex
